# Supplementary material for: Is consumer neural response to visual merchandising types different depending on their fashion involvement?
Source: PLoS One. 2020 Dec 23;15(12):e0241578. doi: 10.1371/journal.pone.0241578 (PMC7757867; doi:10.1371/journal.pone.0241578)
Supplement: S1 Dataset — For further understanding our study, recorded fNIRS data were provided as supporting information. (ZIP) [file pone.0241578.s001.zip]

Archive with 20 entries (20 files):
- Sub17.mat
- Sub18.mat
- Sub19.mat
- Sub20.mat
- Sub1.mat
- Sub2.mat
- Sub3.mat
- Sub4.mat
- Sub5.mat
- Sub6.mat
- Sub7.mat
- Sub8.mat
- Sub9.mat
- Sub10.mat
- Sub11.mat
- Sub12.mat
- Sub13.mat
- Sub14.mat
- Sub15.mat
- Sub16.mat
